# Supplementary material for: Regioselective Synthesis and Molecular Docking Studies of 1,5-Disubstituted 1,2,3-Triazole Derivatives of Pyrimidine Nucleobases
Source: Molecules. 2022 Dec 2;27(23):8467. doi: 10.3390/molecules27238467 (PMC9735522; doi:10.3390/molecules27238467)
Supplement: Supplementary file 1 [file molecules-27-08467-s001.zip]

Archive with 1 entries (1 files):
- molecules-2045585-supplementary.pdf
